# Supplementary material for: Easy ensemble classifier-group and intersectional fairness and threshold (EEC-GIFT): a fairness-aware machine learning framework for lung cancer screening eligibility using real-world data
Source: JNCI Cancer Spectr. 2025 Mar 20;9(2):pkaf030. doi: 10.1093/jncics/pkaf030 (PMC11986816; doi:10.1093/jncics/pkaf030)
Supplement: pkaf030_Supplementary_Data [file pkaf030_supplementary_data.zip]

Archive with 1 entries (1 files):
- Supplementary Material_JNCI_R1_final.docx
